# Supplementary material for: Functional Gene Polymorphism to Reveal Species History: The Case of the CRTISO Gene in Cultivated Carrots
Source: PLoS One. 2013 Aug 5;8(8):e70801. doi: 10.1371/journal.pone.0070801 (PMC3733727; doi:10.1371/journal.pone.0070801)
Supplement: Table S1 — Characteristics of 17 carrot microsatellite markers [27] . (XLSX) [file pone.0070801.s004.xlsx]

## Sheet: Table S1
Microsatellite	LG	Position		Motifs	Forward primer (5'-3')	Reverse primer (5'-3')	Amplicon size (bp)
		QAL map	B493 map
GSSR-154	2	72.3	89	(TC)11	CTTATATGTGATGGCGTCGAAA	GACTGCACCGCTCCTAACTC	328
GSSR-90	3	95.4	81	(TG)7 (TG)6	GGAAATATTGAATAGAGCATTTACTG	GCAAAAAGTCCGACCCTGT	235
BSSR-94	3	51.7	38.1	(TCTA)3(TC)6	TTTTCAGTCACCTATAGCCACAAAG	ATCCATTCGTGTTGTGATGGTAATA	219
GSSR-39	4	77.9	65.2	(TATG)10	CGACTTGGCTTGTCTCTTCA	CTCCAATTTGAGATACATTTGGG	174
GSSR-6	4	43.5	38.4	(TC)9a(CT)11 (CAGTAG)4	TCTCCTCTTGATTCTTCTTCGC	CCAATAAGCGTAAGCGTTTCTC	306
GSSR-96	4	53.1	49.9	(CAT)5	AGCGTCGTTTTCGCGAGT	CGCGGTTAAAGCAAAGCTAAT	334
BSSR-76	4	96.7	82.6	(AAG)4	GGAGAGAAAAAGCCAGCAGAGAA	ATA TCA GGG TGG ACT TGC TTC AAC	209
GSSR-82	4	65	58.9	(TTTG)5	TCGATTATTTGTTGTTAATTGGG	CCATACTCTGCGGTATCCA	331
GSSR-148	5	127.1	122.6	(TATG)10tt(TGTA)3	CACACAACGATGCAAAAAGC	ACTTTAACGTTTGGGTAATGAAATAG	207
GSSR-4	6	68.9	62.8	(TCTA)21	CAATCTTGCCACTAAAAGAGCA	CAGATACAATAGACAGGAAACATCG	314
GSSR-149	6	14.5	10.3	(GAGAGG)3(GA)8 (GA)6 (AG)8	TGAAGCAACTCGTGATACAGAGA	TTCTCTTGTCCTGGTTAGCTC	342
GSSR-119	7	81	85.8	(TGTA)6 (GATTTG)2	GCTAAAACCCTCAAATCTCTGC	ACCACCACAAATATCCATCTCC	355
GSSR-85	7	90.6	94.9	(TCTA)4tttatca(ATCT)4gtctgtcta(TCTG)3	TGACTCGGTGGATGAATTAAGA	CACTGCTTTGCCATTGTTTT	227
GSSR-35	8	46	96.8	(GA)13	AATTCACAATCACCGACTCTCC	ACGTCAAAGCTCCTGTTCATTT	173
GSSR-107	8	68	79.6	(ATAC)8 (ACAT)4	TTCTGGTCTTTTGACATGAAGG	CGGATTTGAGGTGAGTTGAATA	265
GSSR-125	9	57.4	59	(GA)10	GCGTCTCCGTAGTTGTATGTGT	AATCGCTTCGGGAAAAGTC	188
GSSR-16	9		78.7	(TG)9tacgc(ATGT)3	ATGCAAACGACAATATCCACAG	GCCCAGCCACTTCCTAGAT	212
